# Supplementary material for: Methods for simultaneously identifying coherent local clusters with smooth global patterns in gene expression profiles
Source: BMC Bioinformatics. 2008 Mar 20;9:155. doi: 10.1186/1471-2105-9-155 (PMC2322988; doi:10.1186/1471-2105-9-155)
Supplement: Additional File 2 — Cell cycle phase annotations. The zipped archive [cell_cycle.zip] contains 1 Excel file (cell_cycle_phase_annotations.xls). Cell cycle phase annotations of the 145 genes in Cho et al. [16] cross-annotated by Spellman et al. [21]. Genes are arranged by the proposed HCT_R2E algorithm; phase conditions for [16] are colour coded according to the phase legend provided in Figure 4. [file 1471-2105-9-155-S2.zip]

Archive with 1 entries (1 files):
- cell_cycle_phase_annotations.xls
