# Supplementary material for: Methods for simultaneously identifying coherent local clusters with smooth global patterns in gene expression profiles
Source: BMC Bioinformatics. 2008 Mar 20;9:155. doi: 10.1186/1471-2105-9-155 (PMC2322988; doi:10.1186/1471-2105-9-155)
Supplement: Additional File 2 — Cell cycle phase annotations. The zipped archive [cell_cycle.zip] contains 1 Excel file (cell_cycle_phase_annotations.xls). Cell cycle phase annotations of the 145 genes in Cho et al. [16] cross-annotated by Spellman et al. [21]. Genes are arranged by the proposed HCT_R2E algorithm; phase conditions for [16] are colour coded according to the phase legend provided in Figure 4. [file 1471-2105-9-155-S2.zip › cell_cycle_phase_annotations.xls]

## Sheet: cho145_eorder_eisen
ORF	Phase	zero	ten	twenty	thirty	fourty	fifty	sixty	seventy	eighty	hundred	one-ten	one-twenty	one-thirty	one-fourty	one-fifty	one-sixty
YPL058c	earlyG1	-0.841914	-2.98575	-2.54763	-1.93995	-1.67316	-0.821005	-0.0944564	0.828238	1.179	0.417606	-0.126165	0.430741	0.0824214	0.426376	0.224961	0.892944
YOR273c	G2	0.00965386	-1.10949	-1.51501	-1.56654	-0.91327	-0.682562	-0.336671	0.416973	0.86399	0.0699544	0.0140456	-0.359214	-0.0858033	0.383421	1.00965	0.715497
YMR031C	M	-0.624184	-0.309088	-1.75489	-2.25532	-0.912429	-0.871402	0.101377	0.121841	1.14535	-0.027906	-0.0971687	-0.246546	-0.658672	-0.220551	1.01649	1.2105
YER017c	S	0.102397	0.155416	-0.060793	-0.206093	0.29697	-0.367682	0.00671382	-0.0351064	0.0312361	0.192127	0.155416	0.0946615	-0.0436178	-0.637142	-0.0694579	0.125358
YGL201c	M	-0.521866	0.302104	-0.207757	-0.731319	-1.0034	-0.445917	0.345497	0.678072	0.599598	0.257366	0.0888599	-0.754039	-0.207757	-0.101962	0.151324	0.291049
YJL079c	M	-0.175577	0.243376	-0.744942	-0.654744	-1.28975	-1.22341	-0.281286	1.17123	1.2375	0.114643	-0.569856	-1.06978	-1.27287	-0.423014	0.33978	0.824423
YOR066w	earlyG1	-0.0288153	0.408871	-0.425706	-1.14277	-0.437778	-0.632156	-0.53818	0.381649	0.598141	0.627406	0.422291	-0.343911	-0.525241	-0.425706	0.143137	0.474759
YLR274w	earlyG1	-0.159533	0.16653	-0.0151435	-0.73761	-0.657439	-0.50057	-0.343331	0.215256	0.833547	0.588435	0.05792	-0.237536	-0.527042	-0.383077	0.110387	0.472957
YBR054w	earlyG1	0.920171	0.414812	-0.279561	-1.49614	-2.0913	-2.76324	-1.21125	0.485973	0.821722	0.914449	0.230633	-0.301588	-1.13809	-0.590601	0.00516814	0.698412
YBR157c	earlyG1	0.329201	0.278575	-0.513829	-0.441317	-0.605948	-0.513829	-1.28085	-0.0369266	0.834625	0.834625	0.25258	0.162382	-1.11374	-0.605948	-0.159546	0.544469
YLR273c	earlyG1	0.733213	0.411285	0.21864	-0.266786	-0.41879	-0.359896	-0.588715	-0.284934	0.591194	0.854229	-0.0495558	-0.284934	-1.54432	-0.438968	-0.566347	0.192645
YBR158w	earlyG1	-0.744063	-0.243296	-1.11507	-0.974109	-0.366307	-0.14932	0.00852012	-0.285524	-0.0348428	1.09335	0.57459	0.0201236	0.0411573	-0.00906203	-0.0110289	0.541423
YOR316C	lateG1	0.0767812	-0.454222	-0.314987	-0.320769	-0.286417	-0.110846	-0.0616022	-0.141219	0.02301	0.419669	0.470773	-0.214682	-0.182739	0.190904	0.211082	0.285283
YOR065w	earlyG1	0.26527	-0.761122	-1.44721	-0.806209	-0.558523	-0.391172	-0.920542	-0.546997	0.120995	0.475783	0.410282	0.173032	0.144881	0.258717	0.93761	0.549219
YOR317w	lateG1	0.304029	-0.801215	-0.931717	-0.604676	-0.793437	-0.68874	-0.695971	-0.277314	0.267317	0.709063	0.509754	0.336289	0.244833	0.214298	0.221993	0.415597
YBR052c	earlyG1	0.735587	-0.326593	-0.94177	-0.847587	-0.652263	-0.924696	-0.821017	-0.376018	-0.0517708	0.464655	0.45599	0.178983	0.0438465	0.189475	0.00576298	0.954395
YBR053c	earlyG1	1.03299	0.244952	-1.14574	-1.50507	-1.21556	-1.20369	-1.01548	-0.239609	0.118239	0.666474	0.548568	0.353414	-0.18023	0.0304806	-0.162883	0.630445
YHR022c	earlyG1	0.991609	0.0107175	-0.593354	-0.951808	-1.33032	-0.951808	-0.682621	-0.40432	0.0847181	0.449291	0.286352	0.477036	-0.0874628	-0.23721	0.172181	0.657608
YNL073w	S	0.378015	-0.292137	-0.557279	-0.532188	-1.01513	-0.790256	-0.390169	-0.675924	0.125531	0.64875	0.744257	0.442721	0.16442	0.0936468	-0.171	0.358024
YHR038W	lateG1	0.40157	0.181496	-0.185713	-0.593798	-0.371406	-0.521648	-0.1927	-0.1927	0.239741	0.500178	0.255226	-0.235344	0.051537	0.208262	0.0216665	-0.0912978
YML110c	earlyG1	0.285388	0.294248	0.0769986	-0.546993	-1.34777	-0.877519	-0.392092	-0.392092	0.0769986	0.651081	0.289824	0.0597825	-0.00757916	0.122481	0.223343	0.279451
YPL187W	lateG1	0.0540173	0.214948	0.529994	-0.351213	-1.39487	-1.04159	-1.51821	-0.591747	-0.0186372	0.78783	0.0706508	-0.090787	0.0322029	-0.0606401	0.462644	0.706899
YDL094c	S	0.543486	0.00582908	0.0516328	0.575195	0.409185	0.0516328	-0.424805	-0.363405	0.139096	0.337035	0.373561	0.00582908	-1.48894	-0.424805	-0.19348	-1.04148
YGL028c	lateG1	-0.415815	-0.273796	-1.51891	-1.02587	-0.750234	-0.781942	-0.573356	-1.10387	-1.41582	1.7262	1.21002	1.09253	-0.103871	-0.659086	-0.951867	0.0837564
YJL078c	lateG1	-0.247927	0.0383767	-0.53939	-0.213162	-0.23044	-0.0819176	-0.561085	-0.698589	-0.357552	1.05986	0.734371	0.725437	-0.0819176	-0.396026	-0.455732	-0.196089
YLR050c	earlyG1	0.137301	0.0138074	0.251052	-0.0401184	-0.325873	-0.334486	-0.574552	-0.281895	-0.624377	0.612726	0.381946	0.0565967	0.303067	0.24297	-0.148335	-0.317311
YKL067W	S	-0.223462	-0.471822	0.0827089	0.455186	0.244742	-0.778771	-1.07054	-1.54194	-0.381624	0.176517	0.80732	0.415778	0.0139961	-0.0581537	0.249731	0.338268
YGL200C	lateG1	-0.416497	-0.184269	0.442744	0.0862421	0.0891075	-0.184269	-0.483031	-0.535026	-0.364611	0.21249	0.335829	0.153487	0.204585	-0.0085892	0.235949	-0.0489687
YKL066W	S	-0.0765214	-0.681475	-0.0787291	0.544746	0.471199	-0.20085	-0.329006	-1.08537	-0.531823	0.293139	0.651149	-0.481301	0.113364	-0.921874	0.457552	0.392106
YLR049c	earlyG1	-1.28503	-0.700062	0.20879	-0.47347	-0.680566	-0.440303	-1.17181	-1.27038	-0.0479855	1.32668	0.894681	0.448994	0.133688	-0.329879	-0.376173	0.600111
YNL272C	lateG1	-0.523213	-0.622749	0.381538	0.223338	-0.182176	-0.273599	-0.15088	-0.539333	-0.0150665	0.53568	0.288714	0.381538	0.261058	0.0128395	-0.280357	-0.163318
YPL241C	lateG1	-1.36794	-0.782978	0.932454	0.697351	-0.0567388	-0.192091	-0.341468	-0.696563	-0.647095	0.842956	0.286563	0.286563	0.153296	-0.145548	-1.28994	-0.0567388
YLR382C	lateG1	0.419006	0.25994	0.756702	-0.230807	-0.307428	-0.158051	-0.230807	-0.696471	-0.679397	0.547836	0.411058	0.277534	-1.28143	-0.146274	-0.100103	-0.19397
YLR381W	lateG1	-0.213625	0.0234142	0.933216	0.3799	0.0234142	0.226948	0.0124431	-0.735578	-0.831155	0.608377	0.362724	0.0664829	-0.933517	-0.377124	-0.466391	-0.561548
YBR071w	lateG1	-0.326192	0.543442	1.03984	-0.276283	-0.128075	-0.397159	-0.809774	-1.39474	-0.701015	1.04252	0.457558	-0.175113	-0.223736	-0.489783	-0.482048	0.0281471
YNL310C	lateG1	0.333109	0.121705	0.784094	0.294789	-0.317617	-0.317617	-0.474245	-0.524753	-0.209007	0.348157	0.374119	-0.0952249	-0.299915	-0.609435	-0.00641564	-0.234001
YPR174C	lateG1	-0.0255351	0.401165	1.40116	0.455871	-0.988541	-0.578076	-0.93477	-0.537434	-0.677612	0.394179	0.462566	0.0564065	-0.564401	-0.578076	-0.281094	-0.373458
YPR018W	lateG1	0.407718	0.650289	1.77892	0.83288	-0.987141	-0.683135	-2.04159	-2.07906	-0.315764	0.695377	-0.228959	-0.0508668	-0.969439	-1.04159	-1.17724	-0.727078
YNL309w	lateG1	-0.175054	0.482059	1.35972	0.719453	-0.705568	-0.732535	-0.905867	-3.00102	-0.231637	0.668827	0.550771	0.154254	-0.416062	-0.968603	-0.231637	-1.00102
YFR026C	S	0.714271	0.836606	1.17022	0.142019	0.103545	-0.433483	-0.935983	-0.713591	-0.748356	0.103545	0.21602	-0.273018	-0.247927	-0.976626	-0.646477	-0.679644
YPR175W	lateG1	-0.128702	0.66015	1.32146	0.398683	-0.308823	-0.532495	-0.454021	-0.829989	-0.615484	0.78764	-0.308823	-0.0305219	-0.0820522	-0.703541	-1.16297	-0.462533
YPR120C	lateG1	-0.362552	0.11957	1.2811	0.393286	-0.132844	-0.239591	-0.6297	-0.359988	-0.667256	0.874798	-0.168304	-0.159357	-0.137229	-0.505457	-0.638998	-0.508294
YLR233c	lateG1	-0.126404	-0.17763	1.00575	0.273879	-0.258048	-0.0448745	-0.37276	-0.221752	-0.343216	0.502613	0.0983826	-0.0688533	0.0983826	-0.195117	-0.682304	-0.413118
YGR109C	lateG1	-0.394684	0.54175	1.70734	0.447774	-1.05627	-0.930737	-0.667703	-1.3782	-1.13719	0.953535	0.376691	-0.245171	-0.215576	-0.687881	-1.03027	-0.667703
YNL303W	lateG1	-0.371755	0.119454	0.855595	0.312099	-0.218015	-0.461392	-0.505208	-0.461392	-0.37756	0.651237	0.326455	-0.112588	0.0389307	-0.260294	-0.223232	-0.260294
YNL273W	lateG1	-0.693276	0.17522	1.16018	0.157148	-0.328279	-0.371348	-0.629145	-0.830779	-0.253854	0.770125	0.854787	0.163197	-0.328279	-0.830779	-0.499265	-0.771886
YBR070c	lateG1	-0.404426	0.513488	1.68229	0.865508	-0.21898	-0.45642	-1.0447	-1.43019	-0.756999	0.205848	0.349042	-0.0347801	-0.524165	-0.71681	-1.01515	-0.867053
YFR027W	S	-0.382264	0.508507	1.48399	0.852953	-0.239306	-0.382264	-0.681824	-1.10925	-0.797301	0.571933	0.390326	-0.185866	-0.32337	-1.01303	-0.879763	-1.26679
YLR236C	lateG1	0.0722561	-0.0669067	1.17621	0.819137	-0.103901	-0.488044	-0.670248	-0.944423	-0.785725	0.499677	0.152874	0.152874	-0.283225	-0.141869	-0.512706	-0.911256
YPL208w	lateG1	-0.384751	-0.279398	1.0405	0.772979	-0.209977	-0.157682	-0.434792	-0.654358	-0.463361	0.374986	0.18188	-0.0282657	0.0179381	-0.17648	-0.451865	-0.429145
YCL022c	lateG1	-0.277338	-0.604503	1.05708	0.272349	-0.527881	-0.657942	-0.685423	-1.21594	-0.8009	1.36233	1.12193	0.300638	-0.478972	-0.771153	-1.8623	-0.478972
YCL024w	lateG1	-0.59319	0.0563131	1.10942	0.143776	-0.59319	-0.484255	-0.59319	-0.873298	-0.711026	1.15224	0.92421	0.688581	-1.05616	-0.680653	-1.26561	-0.773762
YCL060c	lateG1	-0.0801704	-0.302563	0.82397	0.648528	-0.165059	-0.851901	-0.961526	-0.537028	-0.351472	0.697437	0.697437	0.610726	-0.376563	-0.509014	-1.16506	-0.351472
YNL072W	S	-0.902074	0.168316	0.701998	0.140571	-0.00677096	-0.639039	-0.639039	-1.224	-0.20608	0.633979	0.863461	0.181991	0.0979264	-0.102986	-0.242149	-0.54593
YAR007C	lateG1	-0.817199	-0.152268	1.3519	0.314858	-0.502765	-0.878275	-0.74432	-1.10587	-0.7658	0.80709	0.711877	0.442093	0.190257	-0.520913	-0.878275	-0.496767
YAR008W	S	-1.18617	0.149013	1.30913	0.52278	-0.202915	-0.646297	-0.638684	-0.970135	-0.557488	0.553012	0.446097	0.710324	-0.0587921	-0.453652	-1.15326	-0.757328
YHR153c	lateG1	-1.63766	-0.538124	1.30987	0.437628	-1.12309	-0.538124	-0.985583	-1.86005	-1.19709	1.2132	1.40047	0.387875	-0.27509	-0.445015	-1.19709	-0.921453
YHR154W	lateG1	-0.972582	-0.281532	1.18376	0.338879	-0.239097	-0.071497	-0.619701	-1.2391	-0.762659	0.696773	0.85695	0.433738	0.00993064	-0.281532	-0.990069	-0.855768
YBR088c	lateG1	-0.631183	-0.0247331	1.02763	0.591872	0.163525	-0.578798	-0.808666	-1.11105	-1.17724	0.867766	0.746258	0.167531	-0.194277	-0.271709	-0.903525	-0.519636
YBR089w	lateG1	-0.910279	-0.147211	1.09122	0.642398	0.0564151	-0.638293	-0.817544	-1.08846	-1.15074	0.918299	0.875537	0.408053	-0.257114	-0.355563	-1.27627	-0.688742
YOR074C	lateG1	-1.42946	0.244315	1.14401	0.959586	0.011116	-0.612321	-1.42946	-1.65185	-1.42946	0.763189	0.985581	0.792936	-0.651849	-0.914883	-0.692491	-1.42946
YER070w	lateG1	-1.98138	0.704757	1.41796	0.566103	-0.142665	-0.644735	-1.32427	-1.77493	-1.84052	0.736028	0.766636	0.501398	0.0232323	-0.799181	-0.918058	-0.874469
YLR234W	lateG1	-0.203224	-0.583828	1.0458	0.469611	-0.162001	-0.453767	-0.404858	-0.556861	-0.267354	0.196046	0.429719	0.302961	-0.203224	-0.182465	-0.0449618	-0.556861
YJL018W	lateG1	-0.0938364	-0.404176	0.906164	0.389373	0.010861	-0.125201	-0.311067	-0.932555	-0.366209	0.355689	0.321201	0.378232	0.0535053	-0.678799	-0.329215	-0.311067
YDL197C	S	0.038675	-0.253837	0.872797	0.660974	0.225907	-0.044741	-0.579078	-0.61263	-0.562589	0.365996	0.404244	-0.00521268	-0.145504	-0.422108	-0.842112	-0.385396
YLR383W	lateG1	-0.191199	-0.318172	1.19986	0.67024	0.416483	-0.32976	-0.256051	-1.19649	-0.883077	0.477595	0.552094	-0.212494	0.0106643	-0.272729	-1.02657	-1.18592
YPL209c	lateG1	-0.494522	-0.221504	1.09044	0.920515	0.34678	0.295555	-0.407059	-0.870031	-0.620053	0.0497982	-0.0350907	-0.148747	0.149334	-0.196842	-0.992022	-0.831557
YML061C	lateG1	0.000493482	0.0754805	0.913031	0.49939	0.054722	0.0259247	-0.320941	-0.33084	-0.816267	0.421931	0.0122867	-0.168938	0.281182	-0.123065	-0.894849	-0.943379
YML060W	lateG1	-0.537844	0.237725	1.31083	0.74442	0.307434	-0.0367823	-0.301546	-0.600308	-0.850631	0.545298	0.360873	0.0793593	-0.537844	-0.762275	-1.5136	-1.69257
YML109W	earlyG1	-0.502954	-0.155031	0.980819	0.380604	0.0108474	0.216938	0.110023	-0.384513	-0.420492	0.355293	0.115058	-0.0109296	0.0216138	-0.294961	-0.72792	-0.811444
YDL096c	S	0.222109	-0.461417	0.35217	0.538583	-0.335886	-0.296358	-1.11349	-0.183884	-0.113494	0.560278	0.920453	1.00198	-0.461417	-1.80537	-0.920849	-0.750924
YCL061c	lateG1	-0.602884	-0.809335	0.609166	0.534619	0.119582	-0.401251	-0.443686	-0.465381	-0.33985	0.838953	0.891104	0.59875	-0.465381	-0.83735	-1.30032	-0.224373
YGL027C	lateG1	-0.309719	-0.439678	0.374419	0.475075	0.244295	-0.136795	-0.205508	-0.246294	-0.416219	0.446569	0.452952	0.244295	-0.230864	-0.190506	-0.416219	-0.282952
YBR275c	S	-0.484138	-0.113044	0.644595	0.421469	0.567814	-0.166062	-0.355405	-0.0763322	-0.503503	0.446914	0.45195	0.211856	-0.391029	-0.455569	-0.880067	-0.465029
YPL057C	lateG1	-0.513203	-0.285602	-0.109624	0.463787	0.265165	0.0222202	-0.270089	-0.317138	0.0533811	0.613469	0.495899	0.367892	-0.32513	-0.504101	-0.874469	0.00956486
YDL095W	S	-0.0330631	-0.318907	0.271792	0.406517	0.187307	-0.205643	-0.218989	-0.386569	-0.316036	0.34436	0.423795	0.146261	-0.0785626	0.0110453	-0.205643	-0.483096
YDL093w	S	-0.112425	-0.749855	0.549705	0.732927	0.461929	-0.0128895	0.0236364	-0.169009	-0.185592	0.134668	0.339782	0.0592603	-0.344095	-0.362832	-0.543404	-0.878753
YBR276c	S	-0.17352	0.230678	0.200999	0.240437	0.0277381	-0.267205	0.00119636	0.0574855	-0.021949	0.291399	0.153582	0.0648275	-0.299837	-0.0653713	-0.402406	-0.276454
YIL159w	lateG1	-0.537134	0.473283	0.838157	0.285079	0.135701	0.082262	-0.0309486	-0.137864	0.0408421	0.441804	0.0547813	-0.341878	-0.397731	-0.378872	-0.973233	-0.691462
YFR038w	earlyG1	-0.572579	0.164387	0.601451	0.4458	0.186413	-0.185556	0.119299	-0.025091	-0.025091	0.208108	0.291766	-0.0766213	-0.398549	-0.214125	-0.572579	-0.648528
YNL304w	earlyG1	-0.973931	-0.145884	0.504532	0.0421886	0.165045	-0.34114	0.157666	0.0260689	-0.427297	0.370514	0.674457	0.00154657	-0.031812	-0.34114	-0.0150363	-0.50715
YOR026W	S	-1.33474	-0.0257303	0.946183	0.286523	0.158546	-0.0979752	-0.0786098	-0.040642	-0.249978	0.250227	0.51275	-0.178146	-0.224215	-0.271805	-0.307428	-0.574074
YMR199W	lateG1	-2.63121	0.178905	0.541935	0.499452	0.112514	0.134036	-0.364553	-0.693035	-1.51499	1.01844	0.58841	0.0994445	0.218396	-0.263542	-0.588287	-0.619161
YER019w	S	-0.187212	-0.264081	0.662296	0.805967	0.351654	-0.0324894	0.0215055	-0.180423	-0.575283	-0.242707	-0.278508	0.304036	0.0678611	-0.264081	-0.514253	-0.620512
YER016w	S	-0.42752	-0.309079	0.21541	0.917369	0.329366	0.0199389	-0.0555513	-0.110228	-0.774742	0.0645044	0.149707	0.0199389	0.205494	-0.419826	-0.267056	-0.404559
YFR037C	S	-0.426586	-0.0691467	0.300203	0.391919	0.0647546	-0.0231182	0.061472	-0.0231182	-0.124148	-0.281977	0.0181045	0.322314	-0.0301046	-0.302977	0.0382824	-0.18133
YER018c	S	-0.503582	-0.445867	0.316336	0.623175	0.969171	0.29956	0.0212591	-0.00976778	-0.563703	-0.548437	-0.0959244	-0.00976778	0.0516328	-0.118292	-0.350108	-0.870365
YBR156c	S	-0.40432	-0.417031	0.0295766	0.332646	0.801709	0.517678	0.172181	0.189055	-0.25993	-0.271426	0.0665708	0.246606	-0.214842	-0.248525	-0.879658	-0.667354
YKL052C	G2	-0.69555	-0.649538	-0.092886	0.506664	0.671095	0.497929	0.317746	0.0212372	-0.0452966	-0.357681	-0.226436	-0.0495586	0.0573566	-0.119521	-0.202511	-0.473158
YKL053W	G2	-0.667195	-0.417639	0.158616	0.62849	0.468618	0.0648083	-0.0235868	-0.459919	-0.0842982	-0.321928	-0.139064	0.12683	0.158616	-0.0435414	0.112475	-0.139064
YIR017c	S	-1.01463	-1.68021	-0.450726	0.862691	1.30102	1.0164	-0.4721	-1.04634	-0.923479	-0.271402	0.120023	-0.0463358	-0.145871	-0.16315	-0.252787	-0.145871
YLL062c	S	-0.950345	-0.669536	-0.803119	0.681539	1.1587	0.824279	-0.218157	-0.84684	-0.669536	-0.337827	0.125145	0.0436811	-0.409777	-0.451356	-0.127741	0.397578
YLL061w	S	-0.776371	-0.637208	-0.22217	0.958768	1.40366	0.585185	-0.393651	-0.758223	-0.407726	-0.890327	-0.450795	-0.102871	-0.776371	-0.495189	0.0491317	0.250766
YEL017w	earlyG1	-0.480229	-0.292602	-0.126592	0.39424	0.707398	0.268709	-0.695958	-0.223889	-0.310304	-1.0063	-0.158301	0.724885	0.499593	-0.54163	0.182736	-0.257837
YEL018w	earlyG1	-0.323672	0.0619815	0.165075	0.269026	0.463598	0.189737	-0.222586	-0.00174414	-0.419888	-0.677956	-0.312084	0.131522	0.401612	-0.432378	0.173343	-0.011082
YKL069W	G2	-0.243703	0.161281	-0.109847	0.28218	0.538628	0.339031	0.0539776	0.143517	-0.301623	-0.636647	-0.31209	-0.103773	0.28218	0.146068	-0.1657	-0.667674
YCR084c	G2	-0.527683	0.0101146	-0.065952	0.254137	0.315384	0.216856	0.301205	0.261479	-0.241632	-0.321654	-0.283757	0.0988588	0.190174	0.123243	-0.28911	-0.459706
YCR085w	G2	-0.91945	-0.206331	-0.762724	0.0324562	0.829293	0.9246	0.625547	0.237276	-0.440796	-0.850187	-0.762724	-0.358334	0.397741	0.16104	-0.0172968	-0.967544
YCR086w	G2	-0.375965	-0.0421346	0.159794	0.18894	0.21184	0.636784	0.171523	-0.111508	-0.410522	-0.918863	-0.66832	0.0623596	0.388063	0.18894	0.239964	-0.616973
YDR325W	G2	-0.653481	0.0645169	-0.250269	-0.0823245	0.106848	0.494689	0.239604	-0.228175	-0.172267	-0.683229	-0.425212	-0.0470874	0.494689	0.124126	0.465163	-0.134792
YBL002w	S	-2.28992	-1.53234	0.0869946	0.542424	0.810308	-0.647309	-0.498967	-0.632427	-1.19454	0.201242	0.736435	0.440545	0.543881	0.302806	0.23048	-0.489997
YBL003c	S	-0.979274	-1.36599	0.164023	0.298484	0.797835	-0.684335	-0.0656148	-0.436836	-0.936029	0.138504	0.426756	-0.0105395	0.271067	0.690292	0.14767	-0.3022
YKL049C	G2	-0.755097	-0.783666	0.111636	0.261777	0.467295	0.198917	-0.0113582	-0.14212	-0.387507	-0.172022	0.0319093	0.178327	0.348582	0.275689	-0.00125762	-0.26967
YER069w	G2	-1.47389	-0.0385041	-0.28227	-0.253842	0.912168	-0.151962	-1.06296	-0.753413	-0.704503	-0.549617	-0.032455	0.347449	0.509622	0.546458	0.601954	0.26635
YOR073w	G2	-0.97366	-1.48978	-0.698025	0.315354	0.62211	0.632836	0.190226	0.125876	-0.183452	-0.984548	-0.0689401	0.384686	0.548487	0.180511	-0.221587	-0.228042
YKL048C	G2	-0.463284	-0.926256	-0.709445	-0.00642627	0.23933	0.40345	0.230613	-0.265345	-0.158429	-0.565854	-0.124482	0.395672	0.40345	0.40345	0.140415	0.112218
YDL198c	G2	-0.88167	-0.88167	-0.885502	-0.368628	-0.0935768	-0.0542281	-0.0980159	-0.295432	-0.334182	-0.127208	0.0111206	0.180129	0.472799	0.57811	0.823179	0.535757
YHR039c	lateG1	-0.220516	-0.219595	0.0892001	0.0269268	0.258712	-0.162728	0.0787566	0.0712504	-0.303954	0.0832417	-0.120857	-0.185926	-0.0156011	0.0168026	0.208959	0.237407
YLL047w	G2	0.776351	0.822522	0.137618	-0.0893475	-0.0368801	0.534277	0.380731	-0.345984	-0.479663	-0.862382	-1.03688	-0.551453	-0.143795	0.0530054	-0.211967	-0.465723
YLL046c	G2	0.809897	0.484578	0.16265	0.017702	0.304006	0.542793	0.17322	-0.130397	-0.56726	-1.63941	-0.924813	-0.252387	0.017702	-0.0668315	-0.156628	-0.401251
YOR274W	G2	0.470402	0.312663	-0.018636	-0.474006	-0.410953	-0.0258857	0.292404	0.528471	0.449644	-0.415707	-0.420476	-0.258001	-0.24949	-0.245253	-0.396786	0.164486
YPL186c	M	1.64413	0.621041	-0.267066	-0.748193	-0.426265	-0.104337	0.00669465	0.266757	-0.333155	-1.28876	-0.873724	-1.08523	-1.01123	-0.689299	0.609359	0.221434
YDR324C	G2	-1.03323	0.398323	-0.0555482	-0.460978	-0.512973	0.326173	0.495824	0.0938821	0.197275	-0.326961	-0.370265	-0.300066	0.175539	0.0646175	0.286165	0.199969
YLR015w	G2	0.162553	0.434756	-0.223864	-0.314228	-0.422409	-0.153475	-0.0448078	0.162553	0.224282	-0.458329	-0.100481	0.00879695	0.0175406	0.118528	0.162553	0.114459
YLR014c	G2	-0.22134	1.02814	0.14123	-0.281461	-0.666125	-0.443733	0.094687	0.230039	0.0708402	-0.163625	-0.376619	-0.135611	-0.177839	0.175177	0.0587674	-0.163625
YKL068W	G2	-0.376353	0.0326096	-0.178414	0.030325	0.127573	0.300582	0.275723	0.771856	-0.118886	0.0731247	-0.447804	-0.207776	0.0863808	0.202535	-0.62012	-0.678714
YCL037c	M	-0.615023	-0.0981495	-0.368712	-0.311631	0.588611	0.170238	0.463383	0.404035	0.152316	-0.368712	-0.355831	-0.0874628	-0.00974055	-0.141706	0.0830536	-0.0981495
YCL063w	G2	-0.89135	-0.441317	-0.82834	-0.15181	0.591314	0.445954	0.544469	0.871151	0.278575	-0.721425	-0.50888	0.17166	-0.297825	-0.206852	-0.128849	-0.214889
YCL062w	G2	-0.748962	-0.582208	-1.06662	0.0689445	0.492046	0.34486	0.484791	0.527788	0.34486	-0.715147	-0.446553	0.144562	0.0162375	0.0818258	0.0786163	-0.2361
YCL014w	G2	-1.11227	-1.14975	-1.39768	-0.642787	0.202238	0.509216	0.942175	1.11012	0.509216	-0.843086	-0.843086	-0.247927	0.246182	0.141484	-0.539694	0.0780588
YCL012w	G2	-1.16993	-0.893085	-1.66091	-0.460974	0.339089	0.451563	0.787847	1	0.707064	-0.68054	-0.68054	0.0365259	-0.255655	0.0365259	-0.10218	-0.128898
YML034w	M	-1.36651	-1.19318	-2.59917	-0.654311	-0.152913	0.336291	0.663865	1.10681	0.538335	-0.77135	-0.546058	0.0789029	0.208186	0.238774	0.336291	0.134185
YCL013w	G2	-1.29155	-0.747234	-1.29155	-0.554589	0.0303736	0.615336	0.956373	1.26303	0.615336	-0.4842	-0.969626	0.332936	-1.23266	-0.176077	-0.417085	-0.0951572
YMR198w	earlyG1	-1.42215	-0.69701	-1.75146	-0.295393	0.294056	0.355457	0.123011	0.389404	0.201544	-0.451898	0.018422	0.592496	0.172593	0.018422	0.555597	-0.0256332
YOL069W	M	-1.32193	-4.12928	-2.39232	-0.584963	-0.54432	0.660794	0.840343	0.929611	0.533682	-0.428843	-1.39232	0.263034	0.263034	0.394279	0.0136749	0.514573
YPL242C	M	-0.792136	-0.565501	-0.748193	-0.604147	0.276836	0.304918	0.550466	0.708613	0.280376	-0.192377	-0.3099	-0.409056	-0.148875	0.0384035	0.259003	0.230003
YIL158w	G2	-2.18884	-2.01891	-1.17091	-0.755877	0.268955	0.570053	0.698689	0.562038	0.353422	-0.340839	-0.631181	-0.56825	0.350323	0.177486	0.623662	0.459342
YPR119w	M	-1.60894	-0.828719	-1.20176	-0.952591	-0.115691	0.310444	0.801191	0.981242	0.588599	-0.601118	-0.894095	-0.364315	-0.0718038	0.379253	0.318711	0.379253
YGR108w	M	-2.16213	-0.822648	-1.28499	-1.25328	-0.557676	0.393081	0.834181	0.624035	0.558546	-0.710755	-0.81106	-0.567391	0.299971	0.632547	0.624035	0.49928
YML033w	M	-1.15124	-0.828195	-1.48154	-0.846117	-0.0182981	0.00688041	0.285225	0.855709	0.323808	-0.542336	-0.63277	-0.273228	0.171805	0.452174	0.728287	0.575106
YOR315w	M	-1.91505	-1.76599	-1.38001	-1.40736	-0.779328	0.116503	0.676445	0.817496	0.262492	-0.801835	-0.709577	-0.219901	0.0602073	0.523717	1.20946	0.692636
YOR025w	M	-1.87149	-2.0579	-1.48961	-1.39232	-0.807355	0.378741	0.653976	0.559854	1.17688	-0.301169	-0.915879	0.0841206	0.303289	0.332048	0.387901	0.450443
YHR023w	M	-1.08774	-1.45578	-1.1764	-1.15622	-0.314921	0.281182	0.878423	0.74263	0.394951	-0.146239	-0.389511	-0.525249	0.201328	0.288561	0.353332	0.503574
YMR032w	M	-2.38198	-2.11894	-1.51628	-1.57005	-1.4144	0.00881447	0.968522	1.5856	0.755528	-0.33467	-1.02834	-1.17339	-0.166469	0.629997	0.483723	0.378837
YKL130C	M	-0.582788	-0.292492	-0.695733	-0.5442	-0.17975	0.102868	0.229524	0.680608	0.559842	-0.233314	-0.196276	-0.442128	0.163706	0.219592	0.332191	0.00506845
YIL161W	M	-0.163808	-0.187894	-0.98436	-0.168593	-0.0185084	0.178988	0.471231	0.405142	0.0531146	0.0282399	-0.242341	-0.352364	0.0365792	0.178988	0.0198521	0.1977
YKL129C	M	0.144242	-0.35023	-0.842934	-0.74425	0.00931203	0.0163668	0.131303	0.81262	0.302671	0.0303736	-0.513366	-0.53383	-0.00490183	0.243777	0.188636	0.163435
YIL162w	M	0.43105	-0.559427	-1.1635	-0.503574	-0.13493	0.0506261	0.301169	0.652077	0.627273	0.123382	-0.222392	-0.237499	-0.432316	-0.222392	0.0255351	0.158429
YHR152w	M	-0.529312	-0.456381	-0.390837	-0.26806	-0.169832	0.00710939	0.445897	0.656907	0.305564	0.135339	-0.4342	-0.487187	-0.377309	0.0434879	0.225496	0.480274
YHR151C	M	-0.883865	-0.651204	-0.883865	-0.32315	-0.620831	-0.228513	0.522127	0.860296	0.871022	0.28606	-0.205793	-0.398438	-0.505354	0.39412	-0.0159687	0.0609933
YCL038c	M	-0.26147	-0.506274	-0.707414	-0.244887	-0.365181	0.025001	0.44856	0.648198	0.700507	0.0720862	-0.149204	-0.118669	-1.02367	0.161883	-0.052242	0.269686
YPR019w	earlyG1	-0.391885	-0.544897	0.102587	-0.410147	-0.329729	-0.157874	-0.127339	0.585251	0.652784	0.509551	-0.649486	-0.428644	-0.4856	0.00259089	-0.0252881	0.626149
YNL058C	M	-1.3311	-1.55682	-1.12731	-1.07638	-0.878016	-0.27022	0.368572	0.438815	0.460532	0.0851784	0.203234	-0.496991	-0.0659965	0.357811	1.10001	0.708157
YOL070c	M	-0.705885	-0.824826	-0.608889	-0.744453	-0.719791	-0.152401	0.195691	0.3501	0.449746	0.113773	0.0227532	-0.296046	-0.0174713	0.160067	0.915517	0.45749
YNL057w	M	-1.36014	-1.40644	-1.47057	-1.28614	-1.14864	-0.478787	0.440689	0.414298	0.766969	0.168034	0.199285	-0.0171087	-0.142096	0.378341	0.735338	0.824889

## Sheet: Sheet1
UID	Cho et al. (1998)	PROCESS	FUNCTION	Spellman et al. (1998)
YPL058c	earlyG1	drug resistance	transporter	G2/M
YOR273c	G2	unknown	unknown; similar to members of major facilitator superfamily	G2/M
YMR031C	M	unknown	unknown	G2/M
YER017c	S	protein degradation	mitochondrial metalloprotease
YGL201c	M	DNA replication	MCM initiator complex	G2/M
YJL079c	M	unknown	unknown; similar to plant PR-pathogen related proteins	G2/M
YOR066w	earlyG1	unknown	unknown	M/G1
YLR274w	earlyG1	DNA replication	MCM initiator complex	M/G1
YBR054w	earlyG1	unknown	putative heat shock protein	G2/M
YBR157c	earlyG1	Cu2+ ion homeostasis (putative)	unknown	M/G1
YLR273c	earlyG1	glucose repression	(putative) Glc7p regulatory subunit	M/G1
YBR158w	earlyG1	Cu2+ ion homeostasis (putative); chromosome stability	unknown; required for optimal growth	M/G1
YOR316C	lateG1	Co2+ ion homeostasis	mitochondrial membrane protein
YOR065w	earlyG1	oxidative phosphorylation	cytochrome c1
YOR317w	lateG1	fatty acid metabolism	long chain fatty acyl:CoA synthetase	M/G1
YBR052c	earlyG1	unknown	unknown; similar to Ycp4p, S. pombe obr1, and E. coli trp
YBR053c	earlyG1	unknown	unknown; similar to rat calcium-binding protein regucalcin	M/G1
YHR022c	earlyG1	unknown	unknown; similar to N-terminal region of ras-related	M/G1
YNL073w	S	protein synthesis	tRNA synthetase, mitochondrial, lysyl
YHR038W	lateG1	protein syntehsis	robosomal protein, mitochondrial (putative)
YML110c	earlyG1	ubiquinone biosynthesis	methyltransferase	M/G1
YPL187W	lateG1	mating	alpha factor precursor	M/G1
YDL094c	S	unknown	unknown
YGL028c	lateG1	cell wall biogenesis	glucanase (putative)	G1
YJL078c	lateG1	unknown	unknown; similar to plant PR-pathogen related proteins	G1
YLR050c	earlyG1	unknown	unknown; similar to C-terminal region of human MAC30	G1
YKL067W	S	nucleotide metabolism	nucleoside diphosphate kinase	G1
YGL200C	lateG1	secretion	vesicle coat component	G1
YKL066W	S	unknown	unknown	G1
YLR049c	earlyG1	unknown	unknown	G1
YNL272C	lateG1	secretion	GDP/GTP exchange factor for Sec4p
YPL241C	lateG1	mitosis, chromosome segregation	unknown	G1
YLR382C	lateG1	protein synthesis	tRNA synthetase, mitochondrial, leucyl
YLR381W	lateG1	unknown	unknown
YBR071w	lateG1	unknown	unknown; similar to Herpesvirus saimiri EERF2	G1
YNL310C	lateG1	unknown	unknown
YPR174C	lateG1	unknown	unknown; similar to C. elegans nuclear lamin	G1
YPR018W	lateG1	chromatin structure	chromatin assembly factor I subunit	G1
YNL309w	lateG1	unknown	binds Sin3p	G1
YFR026C	S	unknown	unknown
YPR175W	lateG1	DNA replication	polymerase epsilon 80 kDa subunit	G1
YPR120C	lateG1	cell cycle	G1/S cyclin	G1
YLR233c	lateG1	telomere length regulation	putative end-binding protein	G1
YGR109C	lateG1	cell cycle	B-type cyclin; S phase	G1
YNL303W	lateG1	unknown	unknown
YNL273W	lateG1	unknown	topoisomerase I interacting factor	G1
YBR070c	lateG1	stress response	osmotolerance protein (putative)	G1
YFR027W	S	mitosis, sister chromatid cohesion (putative)	unknown	G1
YLR236C	lateG1	unknown	unknown	G1
YPL208w	lateG1	unknown	unknown	G1
YCL022c	lateG1	unknown	unknown	G1
YCL024w	lateG1	bud growth	protein kinase	G1
YCL060c	lateG1			G1
YNL072W	S	DNA replication (putative)	ribonuclease H	G1
YAR007C	lateG1	DNA replication	replication factor A, 69 kD subunit	G1
YAR008W	S	tRNA splicing	splicing endonuclease subunit	G1
YHR153c	lateG1	meiosis, spore formation	unknown	G1
YHR154W	lateG1	silencing	unknown	G1
YBR088c	lateG1	DNA replication	DNA polymerase processivity factor	G1
YBR089w	lateG1	unknown	unknown	G1
YOR074C	lateG1	DNA replication	thymidylate synthase	G1
YER070w	lateG1	DNA replication	ribonucleotide reductase	G1
YLR234W	lateG1	DNA replication	DNA topoisomerase III	G1
YJL018W	lateG1	unknown	unknown	G1
YDL197C	S	transcription	anti-silencing protein	G1
YLR383W	lateG1	DNA repair, recombination	unknown	G1
YPL209c	lateG1	mitosis, chromosome segregation	protein kinase	G1
YML061C	lateG1	DNA repair, mitochondrial	DNA helicase	G1
YML060W	lateG1	DNA repair	8-oxoguanine DNA glycosylase	G1
YML109W	earlyG1	cell cycle	Zds1 homolog	G1
YDL096c	S	unknown	unknown	G1
YCL061c	lateG1	unknown	unknown	G1
YGL027C	lateG1	cell wall biogenesis	beta-1,6-glucan assembly protein	G1
YBR275c	S	silencing	RAP1-interacting protein
YPL057C	lateG1	sphingolipid metabolism	suppresses cls2-2and rvs161	G1
YDL095W	S	protein glycosylation	dolichyl phosphate-D-mannose:protein O-D-mannosyltransferase	G1
YDL093w	S	protein glycosylation	dolichyl phosphate-D-mannose:protein O-D-mannosyltransferase	G1
YBR276c	S	unknown	protein phosphatase
YIL159w	lateG1	cytoskeleton	actin filament organization
YFR038w	earlyG1	unknown	unknown
YNL304w	earlyG1	signaling (putative)	unknown; similar to Ypt1p and many other ras-like GTPases	G1
YOR026W	S	cell cycle, checkpoint	unknown
YMR199W	lateG1	cell cycle	G1/S cyclin	G1
YER019w	S	phospholipid metabolism	phospholipase C	G1
YER016w	S	cytoskeleton	microtubule binding protein	G1
YFR037C	S	chromatin structure	chromatin remodeling complex subunit
YER018c	S	cytoskeleton	spindle pole body component	S/G2
YBR156c	S	mitosis, chromosome segregation	unknown
YKL052C	G2	unknown	unknown	S/G2
YKL053W	G2	unknown	unknown
YIR017c	S	sulfur amino acid metbolism	transcriptional activator	S
YLL062c	S	sulfur amino acid metabolism	S-methylmethionine:homocysteine S-methyltransferase	S
YLL061w	S	transport, amino acid	high affinity S-methylmethionine permease	S
YEL017w	earlyG1	unknown	unknown	S/G2
YEL018w	earlyG1	unknown	unknown
YKL069W	G2	unknown	unknown	S/G2
YCR084c	G2	transcription	general repressor
YCR085w	G2	unknown	unknown
YCR086w	G2	unknown	unknown
YDR325W	G2	mitosis, chromosome condensation (putative)	unknown; high copy suppressor of brn1 mutation
YBL002w	S	chromatin structure	histone H2B	S
YBL003c	S	chromatin structure	histone H2A	S
YKL049C	G2	chromatin structure, centromeric	histone-related
YER069w	G2	arginine biosynthesis	acetylglutamate kinase and acetylglutamyl-phosphate reductase
YOR073w	G2	unknown	unknown	S
YKL048C	G2	pseudohyphal growth	protein kinase	S/G2
YDL198c	G2	transport	mitochondrial carrier family
YHR039c	lateG1	unknown	unknown; similar to aldehyde dehydrogenases
YLL047w	G2	unknown	unknown
YLL046c	G2	unknown	ribonucleoprotein
YOR274W	G2	tRNA processing	tRNA isopentenyltransferase
YPL186c	M	unknown	unknown
YDR324C	G2	unknown	unknown; similar to G-protein beta subunits
YLR015w	G2	secretion (putative)	unknown; brefeldin A sensitive
YLR014c	G2	pyrimidine biosynthesis	transcription factor
YKL068W	G2	nuclear protein targeting	nuclear pore protein
YCL037c	M	cytoskeleton	actin filament organization
YCL063w	G2	unknown	unknown; similar to plant aminocyclopropane-1-carboxylate	S/G2
YCL062w	G2			S/G2
YCL014w	G2	cell polarity	bud site selection	S/G2
YCL012w	G2	cell polarity	bud site selection	G2/M
YML034w	M	unknown	unknown; induced at G2/M	G2/M
YCL013w	G2			S/G2
YMR198w	earlyG1	cytoskeleton	spindle pole body associated protein	S/G2
YOL069W	M	cytoskeleton	spindle pole body component	G2/M
YPL242C	M	cytoskeleton	IQGAP homolog	G2/M
YIL158w	G2	unknown	unknown; similar to Ykr100p	G2/M
YPR119w	M	cell cycle	G2/M cyclin	G2/M
YGR108w	M	cell cycle	G2/M cyclin	G2/M
YML033w	M			G2/M
YOR315w	M	unknown	unknown	G2/M
YOR025w	M	silencing	unknown	G2/M
YHR023w	M	cell wall biosynthesis	myosin heavy chain	G2/M
YMR032w	M	cytokinesis	unknown	G2/M
YKL130C	M	cell polarity	asymmetric HO expression	G2/M
YIL161W	M	unknown	unknown
YKL129C	M	cytoskeleton	myosin, class I
YIL162w	M	sucrose utilization	invertase	G2/M
YHR152w	M	meiosis; mitotic cell cycle	unknown	G2/M
YHR151C	M	unknown	unknown	G2/M
YCL038c	M	unknown	unknown	G2/M
YPR019w	earlyG1	DNA replication	MCM initiator complex	G2/M
YNL058C	M	unknown	unknown	G2/M
YOL070c	M	unknown	unknown	G2/M
YNL057w	M	unknown	unknown	G2/M
